# Supplementary material for: Illuminating the complexities of conflict with evolution: validation of the scales of evolutionary conflict measure (SECM)
Source: Evolution (N Y). 2020 Nov 23;13(1):23. doi: 10.1186/s12052-020-00137-5 (PMC7683450; doi:10.1186/s12052-020-00137-5)
Supplement: Supplementary file 2 — Additional file 2: Table S3. Variance-covariance matrix. [file 12052_2020_137_MOESM2_ESM.xlsx]

## Sheet: Supp Table 4. SECM Mean and Sta
Item	Mean	Standard deviation
secm_pre_personal_culture	2.04949	1.12769
secm_pre_personal_values	1.94539	1.05141
secm_pre_personal_beliefs	2.07253	1.19093
secm_pre_family_culture	2.31741	1.25076
secm_pre_family_values	2.27901	1.23144
secm_pre_family_beliefs	2.50939	1.34897
secm_pre_community_culture	2.27133	1.10882
secm_pre_community_values	2.24061	1.08406
secm_pre_community_beliefs	2.39078	1.17001
cans_pre_01	0.584471	0.493023
cans_pre_02	0.574232	0.49467
cans_pre_03	0.447099	0.497406
cans_pre_04	0.494881	0.500187
cans_pre_05	0.505973	0.500178
cans_pre_06	0.227816	0.419602
cans_pre_07	0.139932	0.347064
cans_pre_08	0.566553	0.495762
cans_pre_09	0.611775	0.487554
cans_pre_10	0.753413	0.431208
cans_pre_11	0.239761	0.42712
cans_pre_12	0.433447	0.495762
cans_pre_13	0.668089	0.4711
cans_pre_14	0.431741	0.49553
cans_pre_15	0.396758	0.489434
cans_pre_16	0.754266	0.430705
cans_pre_17	0.171502	0.377108
cans_pre_18	0.569966	0.495292
cans_pre_19	0.411263	0.492273
cans_pre_20	0.674915	0.468607
cans_pre_21	0.185154	0.388588
cans_pre_22	0.28157	0.449957
cans_pre_23	0.258532	0.438015
cans_pre_24	0.305461	0.460799
macro_pre_isea_01	4.46587	0.657113
macro_pre_isea_02	4.0273	0.981088
macro_pre_isea_03	4.49317	0.660555
macro_pre_isea_04	4.13225	0.939912
macro_pre_isea_05	4.44881	0.720523
macro_pre_isea_06	4.03072	0.962532
macro_pre_isea_07	4.22099	0.76971
macro_pre_isea_08	3.80461	0.965792
micro_pre_isea_09	4.14164	0.963239
micro_pre_isea_10	4.38311	0.728219
micro_pre_isea_11	4.54608	0.590641
micro_pre_isea_12	4.27645	0.897111
micro_pre_isea_13	4.31741	0.885371
micro_pre_isea_14	4.2628	0.75701
micro_pre_isea_15	4.36433	0.921064
micro_pre_isea_16	4.2756	0.775358
hum_pre_isea_17	4.11177	0.875883
hum_pre_isea_18	3.93601	1.02746
hum_pre_isea_19	4.03157	1.01055
hum_pre_isea_20	4.10495	0.898852
hum_pre_isea_21	4.20563	0.823151
hum_pre_isea_22	3.98294	0.993428
hum_pre_isea_23	4.11348	0.849929
hum_pre_isea_24	4.20051	0.732251
religiosity_pre_01	3.01451	1.33429
religiosity_pre_02	2.88652	1.33593
religiosity_pre_03	2.60751	1.29357
religiosity_pre_04	2.25853	1.24486
religiosity_pre_05	2.54181	1.29604
religiosity_pre_06	2.69881	1.3214
religiosity_pre_07	3.39078	1.34964
religiosity_pre_08	2.54096	1.31828
religiosity_pre_09	3.03242	1.30779
