# Supplementary material for: Illuminating the complexities of conflict with evolution: validation of the scales of evolutionary conflict measure (SECM)
Source: Evolution (N Y). 2020 Nov 23;13(1):23. doi: 10.1186/s12052-020-00137-5 (PMC7683450; doi:10.1186/s12052-020-00137-5)
Supplement: Supplementary file 3 — Additional file 3: Table S4. Means and standard deviations of raw scores. [file 12052_2020_137_MOESM3_ESM.xlsx]

## Sheet: Supp Table 3. SECM full varianc
	secm_pre_personal_culture	secm_pre_personal_values	secm_pre_personal_beliefs	secm_pre_family_culture	secm_pre_family_values	secm_pre_family_beliefs	secm_pre_community_culture	secm_pre_community_values	secm_pre_community_beliefs	cans_pre_01	cans_pre_02	cans_pre_03	cans_pre_04	cans_pre_05	cans_pre_06	cans_pre_07	cans_pre_08	cans_pre_09	cans_pre_10	cans_pre_11	cans_pre_12	cans_pre_13	cans_pre_14	cans_pre_15	cans_pre_16	cans_pre_17	cans_pre_18	cans_pre_19	cans_pre_20	cans_pre_21	cans_pre_22	cans_pre_23	cans_pre_24	macro_pre_isea_01	macro_pre_isea_02	macro_pre_isea_03	macro_pre_isea_04	macro_pre_isea_05	macro_pre_isea_06	macro_pre_isea_07	macro_pre_isea_08	micro_pre_isea_09	micro_pre_isea_10	micro_pre_isea_11	micro_pre_isea_12	micro_pre_isea_13	micro_pre_isea_14	micro_pre_isea_15	micro_pre_isea_16
secm_pre_personal_culture	1.27167	0.998435	1.03142	1.06455	1.01095	0.935487	0.799541	0.783983	0.732139	-0.0673777	-0.0651626	-0.0674054	0.0105012	-0.084839	-0.00615996	-0.0265722	-0.0775919	-0.099473	-0.0851392	-0.0494502	-0.0231767	-0.0715193	-0.0495653	-0.0444167	-0.0638321	-0.00678659	-0.0649513	-0.101497	-0.00353975	-0.031374	-0.0318796	-0.0631895	-0.0475805	-0.183621	-0.40955	-0.23365	-0.373758	-0.206687	-0.432777	-0.167222	-0.267009	-0.348604	-0.163296	-0.206381	-0.333078	-0.377805	-0.311906	-0.319497	-0.332182
secm_pre_personal_values	0.998435	1.10547	1.10815	0.867049	0.923874	0.850214	0.69032	0.707429	0.655004	-0.0859042	-0.0702384	-0.0780407	0.00313608	-0.103858	0.000495478	-0.0230951	-0.0954232	-0.109177	-0.0894804	-0.0697312	-0.0326724	-0.0668167	-0.0635086	-0.0577348	-0.0791861	-0.0145379	-0.0636398	-0.113304	-0.00581167	-0.0394109	-0.043535	-0.078099	-0.0473531	-0.183761	-0.418661	-0.238631	-0.410364	-0.216291	-0.438116	-0.175796	-0.306153	-0.356904	-0.195116	-0.207559	-0.326479	-0.381457	-0.310146	-0.356689	-0.353853
secm_personal_beliefs	1.03142	1.10815	1.41831	0.938532	0.985725	1.06721	0.720698	0.743423	0.772659	-0.0919556	-0.0655933	-0.0683206	0.0101923	-0.105899	0.00139681	-0.0212589	-0.100049	-0.106747	-0.0862853	-0.0618102	-0.0374407	-0.0578886	-0.0552502	-0.0561267	-0.0786615	-0.0133029	-0.0686995	-0.10671	-0.0131236	-0.037351	-0.0230004	-0.0725664	-0.0614553	-0.179845	-0.451171	-0.245021	-0.466474	-0.228137	-0.448856	-0.180857	-0.341923	-0.372365	-0.216536	-0.215556	-0.333474	-0.393663	-0.342731	-0.352663	-0.385504
secm_pre_family_culture	1.06455	0.867049	0.938532	1.56441	1.39727	1.38045	0.955649	0.93381	0.896352	-0.0567235	-0.0594486	-0.0455344	0.011874	-0.0821707	-0.010032	-0.0205419	-0.059571	-0.0833307	-0.0694019	-0.0385919	-0.0130165	-0.0644996	-0.0346776	-0.0321041	-0.0534475	0.0121276	-0.0598013	-0.0905122	0.00335759	-0.0178285	-0.0219847	-0.0462631	-0.0509235	-0.176177	-0.339161	-0.207054	-0.311014	-0.156239	-0.351346	-0.151331	-0.25219	-0.303748	-0.155863	-0.179453	-0.278258	-0.329697	-0.236346	-0.276287	-0.28311
secm_pre_family_values	1.01095	0.923874	0.985725	1.39727	1.51645	1.40515	0.916545	0.936225	0.87294	-0.0726917	-0.0518991	-0.0488483	0.0129582	-0.0772443	0.00213857	-0.0237043	-0.0676881	-0.0905639	-0.0805859	-0.0549973	-0.0236868	-0.0764005	-0.0377277	-0.0399144	-0.0680146	0.00334666	-0.0524157	-0.0943492	-0.0168208	-0.0320625	-0.0282437	-0.0516995	-0.0596803	-0.177062	-0.365438	-0.218845	-0.342653	-0.175713	-0.36383	-0.1454	-0.298127	-0.294036	-0.177007	-0.187503	-0.276174	-0.337141	-0.240764	-0.287906	-0.301554
secm_pre_family_beliefs	0.935487	0.850214	1.06721	1.38045	1.40515	1.81972	0.86594	0.897825	0.981812	-0.0520318	-0.03998	-0.0229873	0.0167005	-0.0649579	0.00426475	-0.0175399	-0.0505825	-0.0565581	-0.0570346	-0.0351301	-0.00236372	-0.0639189	-0.0108874	-0.0161096	-0.0429521	0.00650169	-0.0523225	-0.0721809	-0.0118907	-0.0158298	-0.0137466	-0.0370144	-0.0600855	-0.152113	-0.323058	-0.178843	-0.321908	-0.13402	-0.29747	-0.121205	-0.26503	-0.267769	-0.143223	-0.146035	-0.234023	-0.283938	-0.206568	-0.23186	-0.265185
secm_pre_community_culture	0.799541	0.69032	0.720698	0.955649	0.916545	0.86594	1.22948	1.11997	1.12274	-0.0852791	-0.0833525	-0.0488279	0.0167617	-0.0759174	-0.0259995	-0.0294605	-0.085537	-0.0944017	-0.0773572	-0.0591324	-0.00156804	-0.0721197	-0.0301396	-0.0573603	-0.0690492	-0.0115607	-0.0574288	-0.0877725	0.00373794	-0.00587433	-0.0064383	-0.0394648	-0.046231	-0.157256	-0.337901	-0.17321	-0.267341	-0.132127	-0.328581	-0.152241	-0.180073	-0.286115	-0.15186	-0.177329	-0.243306	-0.296273	-0.217395	-0.244969	-0.225141
secm_pre_community_values	0.783983	0.707429	0.743423	0.93381	0.936225	0.897825	1.11997	1.17519	1.09889	-0.086952	-0.0742386	-0.0470384	0.00635669	-0.0765878	-0.0266815	-0.0319904	-0.0860529	-0.0969432	-0.0772523	-0.0611551	-0.00532202	-0.073784	-0.0348	-0.0639502	-0.0672101	-0.00201834	-0.051862	-0.0879386	-0.00198628	-0.0146997	-0.0114455	-0.0503041	-0.0470879	-0.153181	-0.3345	-0.172566	-0.277793	-0.130284	-0.311411	-0.142886	-0.204013	-0.286031	-0.146914	-0.179328	-0.245909	-0.300178	-0.217856	-0.249139	-0.230332
secm_pre_community_beliefs	0.732139	0.655004	0.772659	0.896352	0.87294	0.981812	1.12274	1.09889	1.36893	-0.0740288	-0.0631924	-0.0365255	0.0259135	-0.0680918	-0.0267631	-0.0342346	-0.0832461	-0.07873	-0.0734954	-0.0553464	0.0021189	-0.0742824	-0.0271026	-0.0518489	-0.0601656	-0.00217573	-0.0598159	-0.0771634	0.0050291	-0.00666127	0.00772071	-0.0447548	-0.042614	-0.144636	-0.312985	-0.157023	-0.255826	-0.129422	-0.291262	-0.144503	-0.219906	-0.258642	-0.138738	-0.16832	-0.211455	-0.265049	-0.189037	-0.233019	-0.210268
cans_pre_01	-0.0673777	-0.0859042	-0.0919556	-0.0567235	-0.0726917	-0.0520318	-0.0852791	-0.086952	-0.0740288	0.243072	0.0406926	0.046744	0.0145233	0.101972	0.0187415	0.0283064	0.0853213	0.0972966	0.0690966	0.0612841	0.023987	0.023364	0.0463345	0.0855858	0.0498101	0.0149627	0.0423342	0.0924722	-0.0011243	0.0189324	0.040243	0.0503034	0.0228517	0.0349093	0.0899205	0.0428486	0.074643	0.03806	0.0956098	0.0398138	0.0459811	0.0751305	0.0389176	0.0409381	0.0884982	0.076496	0.0563475	0.0678317	0.0667941
cans_pre_02	-0.0651626	-0.0702384	-0.0655933	-0.0594486	-0.0518991	-0.03998	-0.0833525	-0.0742386	-0.0631924	0.0406926	0.244698	0.0180208	0.0127629	0.0396929	0.0116824	0.0126609	0.0236634	0.0369561	0.0213092	0.0295822	0.00793348	0.0071531	0.0106222	0.0349975	0.0267966	0.00732652	0.00718443	0.0317849	-0.0112874	0.00631224	0.0158014	0.0247717	0.0140264	0.0285818	0.0432319	0.0239913	0.0247601	0.017894	0.0609117	0.0181673	0.0473947	0.044985	0.0214943	0.0337246	0.0503406	0.0421739	0.0385453	0.048508	0.0226499
cans_pre_03	-0.0674054	-0.0780407	-0.0683206	-0.0455344	-0.0488483	-0.0229873	-0.0488279	-0.0470384	-0.0365255	0.046744	0.0180208	0.247413	0.0142465	0.0596672	0.00907308	0.0168025	0.0675715	0.0541674	0.0249459	0.0506961	0.0263653	0.00591076	0.0416464	0.0504688	0.0288339	0.0325646	0.00541237	0.0695972	-0.00141357	0.0213318	0.044797	0.0551059	0.0212968	0.0306439	0.0338965	0.018426	0.074893	0.0246165	0.0596964	0.0181053	0.0490057	0.0484898	0.0258348	0.0374523	0.042818	0.0484024	0.0335555	0.0342346	0.0517396
cans_pre_04	0.0105012	0.00313608	0.0101923	0.011874	0.0129582	0.0167005	0.0167617	0.00635669	0.0259135	0.0145233	0.0127629	0.0142465	0.250187	0.0115592	-0.00609146	-0.000990956	0.0114426	0.0103934	0.0196588	0.0127571	-0.000341005	0.0269074	-0.000349749	0.00758373	0.0047187	-0.00467207	0.0208538	0.0106469	0.0175487	0.00735348	0.00571257	0.0137073	-0.0035587	-0.00102885	0.00184784	-0.00430483	0.0292857	-0.00453217	0.00784313	0.0152228	0.0284608	0.0348846	0.0134916	0.00706785	0.0193499	-0.00178955	-0.00890112	0.0133954	0.00696292
cans_pre_05	-0.084839	-0.103858	-0.105899	-0.0821707	-0.0772443	-0.0649579	-0.0759174	-0.0765878	-0.0680918	0.101972	0.0396929	0.0596672	0.0115592	0.250178	0.0161446	0.0375922	0.111045	0.119742	0.0642409	0.0878067	0.0281519	0.0194905	0.0563431	0.0860143	0.0544151	0.0327067	0.0256279	0.155526	-0.000191633	0.0275012	0.0589488	0.0774469	0.0357487	0.0552851	0.0690084	0.0474362	0.0884494	0.0477014	0.0800897	0.0588839	0.0921159	0.0768647	0.0416894	0.0573676	0.0743509	0.0621504	0.0633308	0.0640048	0.0670972
cans_pre_06	-0.00615996	0.000495478	0.00139681	-0.010032	0.00213857	0.00426475	-0.0259995	-0.0266815	-0.0267631	0.0187415	0.0116824	0.00907308	-0.00609146	0.0161446	0.176066	0.0201864	0.0168492	0.0167858	0.0024242	0.00510998	0.00706202	0.00309164	0.010013	0.00944979	-0.00289418	0.00701029	-0.0052783	0.00443453	0.00665908	0.00560546	0.0203423	0.0127855	0.0225807	0.00564699	-0.0173272	0.00881514	0.0270611	0.000144272	-0.00700373	0.0221996	0.0249102	-0.00240598	0.0176864	0.0155405	0.0155318	0.00192362	0.00839689	0.00915687	0.0131644
cans_pre_07	-0.0265722	-0.0230951	-0.0212589	-0.0205419	-0.0237043	-0.0175399	-0.0294605	-0.0319904	-0.0342346	0.0283064	0.0126609	0.0168025	-0.000990956	0.0375922	0.0201864	0.120454	0.0282539	0.0287523	0.0131855	0.0227832	-0.00348875	0.0114718	0.0198075	0.0358085	0.013066	0.0135557	0.0115505	0.0320691	-0.00229377	0.0150596	0.0143659	0.0210083	0.0221216	0.0184434	0.00813167	0.00010201	0.0147827	0.00204603	0.00509176	0.0108947	0.0239491	-0.00446513	0.00185367	0.000378895	0.00398131	-0.00858634	0.00418533	-0.00234915	0.00837066
cans_pre_08	-0.0775919	-0.0954232	-0.100049	-0.059571	-0.0676881	-0.0505825	-0.085537	-0.0860529	-0.0832461	0.0853213	0.0236634	0.0675715	0.0114426	0.111045	0.0168492	0.0282539	0.24578	0.103144	0.0604046	0.0707076	0.0249284	0.0114339	0.0694485	0.0798915	0.0505271	0.027432	0.0320603	0.106679	0.000731559	0.0316465	0.0521243	0.0694573	0.0394313	0.0569275	0.0588132	0.0354675	0.0821386	0.0324451	0.084205	0.0497547	0.0646803	0.0725467	0.0381023	0.0447533	0.0635669	0.0591309	0.0584985	0.0530161	0.0794222
cans_pre_09	-0.099473	-0.109177	-0.106747	-0.0833307	-0.0905639	-0.0565581	-0.0944017	-0.0969432	-0.07873	0.0972966	0.0369561	0.0541674	0.0103934	0.119742	0.0167858	0.0287523	0.103144	0.237709	0.0852288	0.0752274	0.0292215	0.0196246	0.0678411	0.0866992	0.066773	0.012838	0.0412762	0.117954	0.0086133	0.031806	0.0393803	0.0594639	0.0384156	0.0443817	0.0686791	0.0404733	0.0667591	0.0275034	0.105872	0.0380447	0.0632762	0.107127	0.0386961	0.0550505	0.099731	0.0763619	0.0628295	0.0920343	0.0626787
cans_pre_10	-0.0851392	-0.0894804	-0.0862853	-0.0694019	-0.0805859	-0.0570346	-0.0773572	-0.0772523	-0.0734954	0.0690966	0.0213092	0.0249459	0.0196588	0.0642409	0.0024242	0.0131855	0.0604046	0.0852288	0.185941	0.044655	0.0190147	0.0299553	0.034819	0.0611981	0.0597634	0.000481634	0.0450215	0.0716097	0.00175093	0.0149525	0.0267922	0.0416019	0.0207328	0.0389723	0.08018	0.0354631	0.0471571	0.024513	0.0870001	0.0417302	0.0405906	0.103274	0.02367	0.0374173	0.0827448	0.0715033	0.0503406	0.0677136	0.0526453
cans_pre_11	-0.0494502	-0.0697312	-0.0618102	-0.0385919	-0.0549973	-0.0351301	-0.0591324	-0.0611551	-0.0553464	0.0612841	0.0295822	0.0506961	0.0127571	0.0878067	0.00510998	0.0227832	0.0707076	0.0752274	0.044655	0.182431	0.0198133	0.0241393	0.0501118	0.0670462	0.0418883	0.0357028	0.0365838	0.0926005	0.00285993	0.0366967	0.0485729	0.0925298	0.0308843	0.035944	0.0634737	0.0251222	0.0468292	0.0323533	0.0652166	0.0332211	0.061405	0.073612	0.0276236	0.0440247	0.0720046	0.0570528	0.0453916	0.0705568	0.0440283
cans_pre_12	-0.0231767	-0.0326724	-0.0374407	-0.0130165	-0.0236868	-0.00236372	-0.00156804	-0.00532202	0.0021189	0.023987	0.00793348	0.0263653	-0.000341005	0.0281519	0.00706202	-0.00348875	0.0249284	0.0292215	0.0190147	0.0198133	0.24578	0.00222965	0.0168025	0.0217311	0.0101048	0.0050189	-0.00473327	0.0282481	0.00439227	0.00678222	0.0187553	0.0244795	0.0194927	0.01566	0.0146283	0.0234565	0.0425412	0.0170852	0.0302271	0.0100232	0.0360883	0.0145583	0.0148439	0.0167326	0.0209762	0.0211423	0.0140891	0.00505388	0.0196384
cans_pre_13	-0.0715193	-0.0668167	-0.0578886	-0.0644996	-0.0764005	-0.0639189	-0.0721197	-0.073784	-0.0742824	0.023364	0.0071531	0.00591076	0.0269074	0.0194905	0.00309164	0.0114718	0.0114339	0.0196246	0.0299553	0.0241393	0.00222965	0.221936	0.0170342	0.0293243	0.0276768	-0.00195204	0.0398947	0.028165	0.0141262	-0.00424872	-0.00296267	0.0141495	0.00838961	0.0292259	0.0457909	0.0203627	0.0217304	0.0329507	0.0742518	0.0460846	0.042692	0.0675468	0.0427226	0.0353742	0.0508448	0.0567643	0.0394779	0.0492964	0.0232343
cans_pre_14	-0.0495653	-0.0635086	-0.0552502	-0.0346776	-0.0377277	-0.0108874	-0.0301396	-0.0348	-0.0271026	0.0463345	0.0106222	0.0416464	-0.000349749	0.0563431	0.010013	0.0198075	0.0694485	0.0678411	0.034819	0.0501118	0.0168025	0.0170342	0.24555	0.0454659	0.0335963	0.029223	0.0141736	0.0614014	0.00639895	0.0250318	0.0405855	0.0471243	0.0242843	0.0301192	0.0513956	0.0268607	0.0641163	0.0306613	0.0661463	0.0189404	0.0417324	0.0387114	0.0103744	0.023643	0.0573152	0.0481576	0.0495507	0.0483747	0.0406044
cans_pre_15	-0.0444167	-0.0577348	-0.0561267	-0.0321041	-0.0399144	-0.0161096	-0.0573603	-0.0639502	-0.0518489	0.0855858	0.0349975	0.0504688	0.00758373	0.0860143	0.00944979	0.0358085	0.0798915	0.0866992	0.0611981	0.0670462	0.0217311	0.0293243	0.0454659	0.239545	0.0489037	0.0318119	0.0281519	0.102274	0.0129502	0.0289527	0.0401964	0.0621541	0.0264396	0.036183	0.0549135	0.0287567	0.0439817	0.02588	0.0680758	0.0360715	0.0459927	0.0633119	0.023788	0.032515	0.0533309	0.0413374	0.0399647	0.0560072	0.0502539
cans_pre_16	-0.0638321	-0.0791861	-0.0786615	-0.0534475	-0.0680146	-0.0429521	-0.0690492	-0.0672101	-0.0601656	0.0498101	0.0267966	0.0288339	0.0047187	0.0544151	-0.00289418	0.013066	0.0505271	0.066773	0.0597634	0.0418883	0.0101048	0.0276768	0.0335963	0.0489037	0.185507	-0.00735056	0.0453887	0.0652807	0.00971428	0.00967057	0.0222819	0.0328415	0.00851639	0.0377205	0.0886964	0.0265022	0.0402124	0.0360854	0.107469	0.0347097	0.0458813	0.104007	0.0352984	0.0463447	0.0978802	0.0831878	0.0475542	0.104123	0.0464321
cans_pre_17	-0.00678659	-0.0145379	-0.0133029	0.0121276	0.00334666	0.00650169	-0.0115607	-0.00201834	-0.00217573	0.0149627	0.00732652	0.0325646	-0.00467207	0.0327067	0.00701029	0.0135557	0.027432	0.012838	0.000481634	0.0357028	0.0050189	-0.00195204	0.029223	0.0318119	-0.00735056	0.14221	-0.00816664	0.0344459	-0.00568561	0.00323154	0.0370661	0.0282109	0.0175938	0.00799323	-0.00468664	0.00501453	0.0131659	-0.00615704	0.000705328	-0.00121174	0.0309769	-0.0149183	0.00255827	0.00020402	-0.023541	-0.0228853	0.0189389	-0.0198388	0.017596
cans_pre_18	-0.0649513	-0.0636398	-0.0686995	-0.0598013	-0.0524157	-0.0523225	-0.0574288	-0.051862	-0.0598159	0.0423342	0.00718443	0.00541237	0.0208538	0.0256279	-0.0052783	0.0115505	0.0320603	0.0412762	0.0450215	0.0365838	-0.00473327	0.0398947	0.0141736	0.0281519	0.0453887	-0.00816664	0.245314	0.0506204	0.0257532	-0.000582915	0.00248613	0.0233137	-0.00260272	0.0109297	0.086901	0.0158495	-0.000294372	0.0274961	0.0994716	0.0302125	0.00983961	0.115615	0.0436254	0.0309324	0.0950735	0.0819579	0.0311277	0.0859305	0.0229727
cans_pre_19	-0.101497	-0.113304	-0.10671	-0.0905122	-0.0943492	-0.0721809	-0.0877725	-0.0879386	-0.0771634	0.0924722	0.0317849	0.0695972	0.0106469	0.155526	0.00443453	0.0320691	0.106679	0.117954	0.0716097	0.0926005	0.0282481	0.028165	0.0614014	0.102274	0.0652807	0.0344459	0.0506204	0.242332	0.00998388	0.0305346	0.0548961	0.083166	0.0365226	0.0584547	0.088676	0.0403844	0.0847603	0.0492534	0.102643	0.0636063	0.0923819	0.0979764	0.0523851	0.0596002	0.103972	0.0836979	0.0779941	0.0840229	0.0795577
cans_pre_20	-0.00353975	-0.00581167	-0.0131236	0.00335759	-0.0168208	-0.0118907	0.00373794	-0.00198628	0.0050291	-0.0011243	-0.0112874	-0.00141357	0.0175487	-0.000191633	0.00665908	-0.00229377	0.000731559	0.0086133	0.00175093	0.00285993	0.00439227	0.0141262	0.00639895	0.0129502	0.00971428	-0.00568561	0.0257532	0.00998388	0.219592	-0.00551365	-0.00403232	0.00213566	0.0174044	-0.00299181	0.0114455	-0.00520981	0.0233887	-0.00342026	0.0228036	-0.00495551	0.0158458	0.0136329	0.00680044	0.0128562	0.00881951	0.00250362	0.00352372	0.0169184	0.0102498
cans_pre_21	-0.031374	-0.0394109	-0.037351	-0.0178285	-0.0320625	-0.0158298	-0.00587433	-0.0146997	-0.00666127	0.0189324	0.00631224	0.0213318	0.00735348	0.0275012	0.00560546	0.0150596	0.0316465	0.031806	0.0149525	0.0366967	0.00678222	-0.00424872	0.0250318	0.0289527	0.00967057	0.00323154	-0.000582915	0.0305346	-0.00551365	0.151001	0.0195554	0.0340721	0.0219599	0.00675162	0.0231213	0.0102316	0.0301462	0.0107679	0.0241968	0.0154101	0.0456022	0.0181593	0.0058634	0.0115301	0.0187961	0.00864463	0.0221799	0.0110499	0.0155383
cans_pre_22	-0.0318796	-0.043535	-0.0230004	-0.0219847	-0.0282437	-0.0137466	-0.0064383	-0.0114455	0.00772071	0.040243	0.0158014	0.044797	0.00571257	0.0589488	0.0203423	0.0143659	0.0521243	0.0393803	0.0267922	0.0485729	0.0187553	-0.00296267	0.0405855	0.0401964	0.0222819	0.0370661	0.00248613	0.0548961	-0.00403232	0.0195554	0.202461	0.0663401	0.0257882	0.0258436	-0.00769448	0.00448553	0.0447111	-0.000944323	0.0161089	0.0171421	0.0260286	0.00790725	-0.00890257	0.0117807	0.00322061	0.00961227	0.0138996	0.00151121	0.0222484
cans_pre_23	-0.0631895	-0.078099	-0.0725664	-0.0462631	-0.0516995	-0.0370144	-0.0394648	-0.0503041	-0.0447548	0.0503034	0.0247717	0.0551059	0.0137073	0.0774469	0.0127855	0.0210083	0.0694573	0.0594639	0.0416019	0.0925298	0.0244795	0.0141495	0.0471243	0.0621541	0.0328415	0.0282109	0.0233137	0.083166	0.00213566	0.0340721	0.0663401	0.191857	0.0345392	0.0365852	0.0569829	0.0192726	0.0554462	0.0145277	0.0714712	0.0290693	0.0548283	0.0598494	0.022988	0.0414511	0.0591251	0.0502356	0.0413083	0.060296	0.0456823
cans_pre_24	-0.0475805	-0.0473531	-0.0614553	-0.0509235	-0.0596803	-0.0600855	-0.046231	-0.0470879	-0.042614	0.0228517	0.0140264	0.0212968	-0.0035587	0.0357487	0.0225807	0.0221216	0.0394313	0.0384156	0.0207328	0.0308843	0.0194927	0.00838961	0.0242843	0.0264396	0.00851639	0.0175938	-0.00260272	0.0365226	0.0174044	0.0219599	0.0257882	0.0345392	0.212336	0.00616433	0.0164178	0.0234361	0.0372789	0.0062576	0.0409935	0.0144199	0.0494881	0.0113523	0.0143878	0.00897107	0.0299152	0.0284958	0.0212793	0.0252504	0.0301761
macro_pre_isea_01	-0.183621	-0.183761	-0.179845	-0.176177	-0.177062	-0.152113	-0.157256	-0.153181	-0.144636	0.0349093	0.0285818	0.0306439	-0.00102885	0.0552851	0.00564699	0.0184434	0.0569275	0.0443817	0.0389723	0.035944	0.01566	0.0292259	0.0301192	0.036183	0.0377205	0.00799323	0.0109297	0.0584547	-0.00299181	0.00675162	0.0258436	0.0365852	0.00616433	0.431797	0.156355	0.161167	0.209898	0.205766	0.182091	0.149735	0.145759	0.153429	0.138193	0.144187	0.124729	0.138938	0.154152	0.146946	0.190029
macro_pre_isea_02	-0.40955	-0.418661	-0.451171	-0.339161	-0.365438	-0.323058	-0.337901	-0.3345	-0.312985	0.0899205	0.0432319	0.0338965	0.00184784	0.0690084	-0.0173272	0.00813167	0.0588132	0.0686791	0.08018	0.0634737	0.0146283	0.0457909	0.0513956	0.0549135	0.0886964	-0.00468664	0.086901	0.088676	0.0114455	0.0231213	-0.00769448	0.0569829	0.0164178	0.156355	0.962533	0.216241	0.254285	0.192688	0.444933	0.25613	0.207731	0.351381	0.194484	0.195154	0.385272	0.408064	0.284877	0.385432	0.311
macro_pre_isea_03	-0.23365	-0.238631	-0.245021	-0.207054	-0.218845	-0.178843	-0.17321	-0.172566	-0.157023	0.0428486	0.0239913	0.018426	-0.00430483	0.0474362	0.00881514	0.00010201	0.0354675	0.0404733	0.0354631	0.0251222	0.0234565	0.0203627	0.0268607	0.0287567	0.0265022	0.00501453	0.0158495	0.0403844	-0.00520981	0.0102316	0.00448553	0.0192726	0.0234361	0.161167	0.216241	0.436333	0.279725	0.215705	0.227366	0.147112	0.143413	0.163222	0.149073	0.154884	0.159873	0.180648	0.22212	0.184812	0.23032
macro_pre_isea_04	-0.373758	-0.410364	-0.466474	-0.311014	-0.342653	-0.321908	-0.267341	-0.277793	-0.255826	0.074643	0.0247601	0.074893	0.0292857	0.0884494	0.0270611	0.0147827	0.0821386	0.0667591	0.0471571	0.0468292	0.0425412	0.0217304	0.0641163	0.0439817	0.0402124	0.0131659	-0.000294372	0.0847603	0.0233887	0.0301462	0.0447111	0.0554462	0.0372789	0.209898	0.254285	0.279725	0.883434	0.301823	0.317027	0.167162	0.40588	0.230612	0.184132	0.195011	0.182024	0.234673	0.248733	0.196864	0.314502
macro_pre_isea_05	-0.206687	-0.216291	-0.228137	-0.156239	-0.175713	-0.13402	-0.132127	-0.130284	-0.129422	0.03806	0.017894	0.0246165	-0.00453217	0.0477014	0.000144272	0.00204603	0.0324451	0.0275034	0.024513	0.0323533	0.0170852	0.0329507	0.0306613	0.02588	0.0360854	-0.00615704	0.0274961	0.0492534	-0.00342026	0.0107679	-0.000944323	0.0145277	0.0062576	0.205766	0.192688	0.215705	0.301823	0.519153	0.242394	0.158633	0.157794	0.190007	0.170356	0.15693	0.1508	0.167416	0.180844	0.182203	0.202422
macro_pre_isea_06	-0.432777	-0.438116	-0.448856	-0.351346	-0.36383	-0.29747	-0.328581	-0.311411	-0.291262	0.0956098	0.0609117	0.0596964	0.00784313	0.0800897	-0.00700373	0.00509176	0.084205	0.105872	0.0870001	0.0652166	0.0302271	0.0742518	0.0661463	0.0680758	0.107469	0.000705328	0.0994716	0.102643	0.0228036	0.0241968	0.0161089	0.0714712	0.0409935	0.182091	0.444933	0.227366	0.317027	0.242394	0.926468	0.206699	0.21096	0.431171	0.182074	0.22147	0.409947	0.435161	0.338633	0.399559	0.3297
macro_pre_isea_07	-0.167222	-0.175796	-0.180857	-0.151331	-0.1454	-0.121205	-0.152241	-0.142886	-0.144503	0.0398138	0.0181673	0.0181053	0.0152228	0.0588839	0.0221996	0.0108947	0.0497547	0.0380447	0.0417302	0.0332211	0.0100232	0.0460846	0.0189404	0.0360715	0.0347097	-0.00121174	0.0302125	0.0636063	-0.00495551	0.0154101	0.0171421	0.0290693	0.0144199	0.149735	0.25613	0.147112	0.167162	0.158633	0.206699	0.592454	0.195223	0.155692	0.185974	0.17384	0.161742	0.19282	0.221123	0.188418	0.21573
macro_pre_isea_08	-0.267009	-0.306153	-0.341923	-0.25219	-0.298127	-0.26503	-0.180073	-0.204013	-0.219906	0.0459811	0.0473947	0.0490057	0.0284608	0.0921159	0.0249102	0.0239491	0.0646803	0.0632762	0.0405906	0.061405	0.0360883	0.042692	0.0417324	0.0459927	0.0458813	0.0309769	0.00983961	0.0923819	0.0158458	0.0456022	0.0260286	0.0548283	0.0494881	0.145759	0.207731	0.143413	0.40588	0.157794	0.21096	0.195223	0.932754	0.0908925	0.159463	0.15632	0.112133	0.150031	0.191444	0.139567	0.23323
micro_pre_isea_09	-0.348604	-0.356904	-0.372365	-0.303748	-0.294036	-0.267769	-0.286115	-0.286031	-0.258642	0.0751305	0.044985	0.0484898	0.0348846	0.0768647	-0.00240598	-0.00446513	0.0725467	0.107127	0.103274	0.073612	0.0145583	0.0675468	0.0387114	0.0633119	0.104007	-0.0149183	0.115615	0.0979764	0.0136329	0.0181593	0.00790725	0.0598494	0.0113523	0.153429	0.351381	0.163222	0.230612	0.190007	0.431171	0.155692	0.0908925	0.927829	0.228356	0.19159	0.472339	0.423835	0.215521	0.456465	0.194066
micro_pre_isea_10	-0.163296	-0.195116	-0.216536	-0.155863	-0.177007	-0.143223	-0.15186	-0.146914	-0.138738	0.0389176	0.0214943	0.0258348	0.0134916	0.0416894	0.0176864	0.00185367	0.0381023	0.0386961	0.02367	0.0276236	0.0148439	0.0427226	0.0103744	0.023788	0.0352984	0.00255827	0.0436254	0.0523851	0.00680044	0.0058634	-0.00890257	0.022988	0.0143878	0.138193	0.194484	0.149073	0.184132	0.170356	0.182074	0.185974	0.159463	0.228356	0.530304	0.193691	0.208261	0.224154	0.172505	0.217262	0.186385
micro_pre_isea_11	-0.206381	-0.207559	-0.215556	-0.179453	-0.187503	-0.146035	-0.177329	-0.179328	-0.16832	0.0409381	0.0337246	0.0374523	0.00706785	0.0573676	0.0155405	0.000378895	0.0447533	0.0550505	0.0374173	0.0440247	0.0167326	0.0353742	0.023643	0.032515	0.0463447	0.00020402	0.0309324	0.0596002	0.0128562	0.0115301	0.0117807	0.0414511	0.00897107	0.144187	0.195154	0.154884	0.195011	0.15693	0.22147	0.17384	0.15632	0.19159	0.193691	0.348857	0.193059	0.19971	0.207352	0.189433	0.232808
micro_pre_isea_12	-0.333078	-0.326479	-0.333474	-0.278258	-0.276174	-0.234023	-0.243306	-0.245909	-0.211455	0.0884982	0.0503406	0.042818	0.0193499	0.0743509	0.0155318	0.00398131	0.0635669	0.099731	0.0827448	0.0720046	0.0209762	0.0508448	0.0573152	0.0533309	0.0978802	-0.023541	0.0950735	0.103972	0.00881951	0.0187961	0.00322061	0.0591251	0.0299152	0.124729	0.385272	0.159873	0.182024	0.1508	0.409947	0.161742	0.112133	0.472339	0.208261	0.193059	0.804808	0.480923	0.227885	0.435487	0.173105
micro_pre_isea_13	-0.377805	-0.381457	-0.393663	-0.329697	-0.337141	-0.283938	-0.296273	-0.300178	-0.265049	0.076496	0.0421739	0.0484024	-0.00178955	0.0621504	0.00192362	-0.00858634	0.0591309	0.0763619	0.0715033	0.0570528	0.0211423	0.0567643	0.0481576	0.0413374	0.0831878	-0.0228853	0.0819579	0.0836979	0.00250362	0.00864463	0.00961227	0.0502356	0.0284958	0.138938	0.408064	0.180648	0.234673	0.167416	0.435161	0.19282	0.150031	0.423835	0.224154	0.19971	0.480923	0.783881	0.247856	0.446172	0.212193
micro_pre_isea_14	-0.311906	-0.310146	-0.342731	-0.236346	-0.240764	-0.206568	-0.217395	-0.217856	-0.189037	0.0563475	0.0385453	0.0335555	-0.00890112	0.0633308	0.00839689	0.00418533	0.0584985	0.0628295	0.0503406	0.0453916	0.0140891	0.0394779	0.0495507	0.0399647	0.0475542	0.0189389	0.0311277	0.0779941	0.00352372	0.0221799	0.0138996	0.0413083	0.0212793	0.154152	0.284877	0.22212	0.248733	0.180844	0.338633	0.221123	0.191444	0.215521	0.172505	0.207352	0.227885	0.247856	0.573064	0.221849	0.360475
micro_pre_isea_15	-0.319497	-0.356689	-0.352663	-0.276287	-0.287906	-0.23186	-0.244969	-0.249139	-0.233019	0.0678317	0.048508	0.0342346	0.0133954	0.0640048	0.00915687	-0.00234915	0.0530161	0.0920343	0.0677136	0.0705568	0.00505388	0.0492964	0.0483747	0.0560072	0.104123	-0.0198388	0.0859305	0.0840229	0.0169184	0.0110499	0.00151121	0.060296	0.0252504	0.146946	0.385432	0.184812	0.196864	0.182203	0.399559	0.188418	0.139567	0.456465	0.217262	0.189433	0.435487	0.446172	0.221849	0.84836	0.218036
micro_pre_isea_16	-0.332182	-0.353853	-0.385504	-0.28311	-0.301554	-0.265185	-0.225141	-0.230332	-0.210268	0.0667941	0.0226499	0.0517396	0.00696292	0.0670972	0.0131644	0.00837066	0.0794222	0.0626787	0.0526453	0.0440283	0.0196384	0.0232343	0.0406044	0.0502539	0.0464321	0.017596	0.0229727	0.0795577	0.0102498	0.0155383	0.0222484	0.0456823	0.0301761	0.190029	0.311	0.23032	0.314502	0.202422	0.3297	0.21573	0.23323	0.194066	0.186385	0.232808	0.173105	0.212193	0.360475	0.218036	0.60118
hum_pre_isea_17	-0.468389	-0.48407	-0.552093	-0.44456	-0.46503	-0.454936	-0.339491	-0.339471	-0.332359	0.0481933	0.0228656	0.0601452	-0.00241618	0.0663686	0.0317303	0.0185046	0.0741089	0.040015	0.0395413	0.0440575	0.0206818	0.037131	0.0277045	0.0350339	0.0394459	0.012411	0.0276127	0.0744019	0.0124562	0.0211314	0.0205929	0.0487893	0.0349997	0.191265	0.329994	0.228347	0.424146	0.201713	0.336444	0.209266	0.397606	0.196794	0.173197	0.207057	0.19196	0.230931	0.310481	0.214579	0.402132
hum_pre_isea_18	-0.429794	-0.458664	-0.513715	-0.408364	-0.423633	-0.381551	-0.351537	-0.360336	-0.329369	0.0596373	0.0419021	0.0670644	0.0299881	0.0631494	0.00348948	0.00298453	0.0542199	0.0588242	0.0388608	0.0700103	0.00299619	0.0427896	0.0481473	0.0305353	0.0696584	-0.0163428	0.0587083	0.0827026	0.00992195	0.0212524	0.0188879	0.0618189	0.021272	0.169035	0.433004	0.214337	0.329564	0.210641	0.399064	0.184948	0.227451	0.406168	0.207287	0.218579	0.431882	0.410594	0.25082	0.393958	0.278113
hum_pre_isea_19	-0.484911	-0.532006	-0.586408	-0.45751	-0.484478	-0.437957	-0.385174	-0.386766	-0.35052	0.0925487	0.0578594	0.0832257	0.0313317	0.104423	0.000487463	0.00241035	0.0922609	0.102788	0.079525	0.088069	0.0307109	0.0480621	0.0632157	0.0711528	0.101701	0.00397475	0.0733657	0.121079	0.00770978	0.0248927	0.0380717	0.0806442	0.0407327	0.169738	0.483339	0.230361	0.38694	0.236887	0.491771	0.224444	0.28713	0.443005	0.232131	0.237229	0.436184	0.446845	0.283754	0.440239	0.338858
hum_pre_isea_20	-0.494524	-0.531412	-0.606252	-0.451786	-0.496429	-0.477075	-0.343615	-0.352345	-0.318588	0.0479164	0.0225187	0.0597838	0.0154822	0.0715332	0.0204771	0.00835901	0.0720017	0.05615	0.0515202	0.0448415	0.0142494	0.0297396	0.0366319	0.0368905	0.0343512	0.0187065	0.0280907	0.0772115	-0.0025743	0.0352059	0.0276404	0.0471396	0.0362326	0.177368	0.325911	0.22403	0.443837	0.211611	0.321283	0.19882	0.418474	0.218257	0.184354	0.193709	0.192141	0.223705	0.284095	0.207675	0.356193
hum_pre_isea_21	-0.318469	-0.347429	-0.371886	-0.30102	-0.322153	-0.292709	-0.21468	-0.214337	-0.19742	0.019763	0.0210163	0.0446193	0.00575046	0.0401884	0.0197237	-0.00061789	0.0396761	0.0278072	0.0182984	0.0343446	0.00814624	0.0179254	0.020453	0.0225289	0.0181228	0.00484038	0.0150625	0.040893	0.00285701	0.0191102	0.0180543	0.0262115	0.0182613	0.16629	0.236054	0.176896	0.281919	0.201399	0.222543	0.171427	0.209299	0.2074	0.185885	0.175402	0.160013	0.173787	0.212353	0.164983	0.279745
hum_pre_isea_22	-0.433826	-0.475741	-0.509436	-0.380574	-0.403433	-0.368755	-0.307065	-0.315276	-0.286238	0.080008	0.0525061	0.0674142	0.0255317	0.0650038	0.00303699	0.00580584	0.0523749	0.0787664	0.0495886	0.0664349	0.00996494	0.026782	0.0526343	0.0434971	0.0675366	-0.00304865	0.0695127	0.0838815	-0.00555227	0.0236576	0.0201805	0.052238	0.0188806	0.151424	0.397563	0.20569	0.32079	0.233114	0.383104	0.170299	0.216987	0.375604	0.206372	0.190368	0.343748	0.368359	0.237623	0.329878	0.270292
hum_pre_isea_23	-0.465057	-0.500203	-0.57015	-0.429731	-0.468923	-0.448974	-0.340809	-0.347568	-0.324487	0.048903	0.0253007	0.0542578	0.00784021	0.0731901	0.0253634	0.0122879	0.0611857	0.0543416	0.053626	0.0385241	0.0122558	0.0317201	0.0252592	0.0360642	0.0347418	0.0172419	0.0240773	0.0745534	-0.00492199	0.0302089	0.0337756	0.0517636	0.03277	0.186199	0.327386	0.221527	0.398301	0.198385	0.306503	0.194371	0.371466	0.218755	0.200723	0.196731	0.195758	0.230389	0.284413	0.220789	0.356401
hum_pre_isea_24	-0.306259	-0.320382	-0.327962	-0.265235	-0.273755	-0.227759	-0.242325	-0.237869	-0.212497	0.0671642	0.0273744	0.0563038	0.00914011	0.0897493	0.0277227	0.0171785	0.0647823	0.0719325	0.0537557	0.0492367	0.0223227	0.0324502	0.0448685	0.0612826	0.0458988	0.0168208	0.0256687	0.0933845	0.000337362	0.0243287	0.0365765	0.063403	0.0275121	0.169531	0.232778	0.181985	0.264663	0.161854	0.265398	0.192201	0.239895	0.214103	0.160521	0.198695	0.167407	0.216404	0.245297	0.176244	0.282011
religiosity_pre_01	0.602185	0.611382	0.741902	0.513752	0.523704	0.513527	0.339357	0.357737	0.346163	-0.0759488	-0.0570128	-0.0602909	-0.0268258	-0.0884727	-0.00757717	-0.0131331	-0.0850823	-0.100256	-0.0450965	-0.0666746	-0.0336196	-0.03788	-0.060068	-0.0527283	-0.0545026	-0.0101755	-0.0432873	-0.0999073	-0.0174838	-0.0240372	-0.0391005	-0.0652392	-0.0112663	-0.122049	-0.307826	-0.153189	-0.375959	-0.182434	-0.328371	-0.12191	-0.281536	-0.219819	-0.144759	-0.130899	-0.232024	-0.307768	-0.195105	-0.275998	-0.237135
religiosity_pre_02	0.631581	0.641108	0.775957	0.561243	0.574815	0.579631	0.378383	0.392828	0.371456	-0.0992872	-0.0645834	-0.0525498	-0.014672	-0.0988093	-0.00742999	-0.0191196	-0.0936366	-0.110704	-0.0604578	-0.0743909	-0.0327511	-0.0453836	-0.0653958	-0.0608294	-0.0740244	-0.0087022	-0.0514044	-0.111274	-0.0215511	-0.0276469	-0.0406073	-0.0731129	-0.0165446	-0.135815	-0.349589	-0.163457	-0.380368	-0.205217	-0.360303	-0.140571	-0.280946	-0.264015	-0.149485	-0.144639	-0.291402	-0.325179	-0.20841	-0.31131	-0.263318
religiosity_pre_03	0.61722	0.650624	0.747534	0.526906	0.566477	0.536565	0.368755	0.397679	0.35761	-0.0872275	-0.0656304	-0.0600636	-0.0122587	-0.0873207	-0.00188282	-0.0124948	-0.0874344	-0.110661	-0.0584373	-0.0697779	-0.0380993	-0.0629199	-0.0498713	-0.0584897	-0.0760355	-0.00863298	-0.0544968	-0.110008	-0.014124	-0.0143718	-0.0345669	-0.0726517	-0.00554061	-0.142357	-0.348796	-0.170914	-0.379303	-0.2114	-0.364535	-0.142908	-0.29281	-0.265454	-0.168891	-0.143301	-0.261172	-0.328773	-0.213589	-0.318878	-0.25126
religiosity_pre_04	0.572165	0.555547	0.67722	0.523336	0.513629	0.528314	0.347384	0.372411	0.35832	-0.0769383	-0.072581	-0.0328531	-0.00678805	-0.0651663	-0.0111257	-0.00802674	-0.0458288	-0.0737555	-0.047211	-0.0364198	-0.019927	-0.0507523	-0.0254632	-0.0121414	-0.0636573	0.0119855	-0.0603755	-0.064571	-0.00640405	-0.0274138	-0.0105173	-0.0370071	0.00550418	-0.118837	-0.323888	-0.14896	-0.302368	-0.157974	-0.317086	-0.157096	-0.210757	-0.275761	-0.172571	-0.144715	-0.253428	-0.305016	-0.167061	-0.318867	-0.225026
religiosity_pre_05	0.56155	0.57103	0.682277	0.492269	0.497719	0.535901	0.360124	0.375072	0.376474	-0.0872238	-0.0654461	-0.0451818	-0.0190001	-0.084793	-0.0125217	-0.0109792	-0.0757994	-0.0917822	-0.0720899	-0.059136	-0.0377787	-0.054856	-0.0428312	-0.0443562	-0.0742605	-0.00333355	-0.0588628	-0.0906506	-0.0209828	-0.0337938	-0.0374013	-0.075293	-0.00595011	-0.115139	-0.324798	-0.148732	-0.319368	-0.159685	-0.315547	-0.125814	-0.225385	-0.258702	-0.151385	-0.139844	-0.244702	-0.29253	-0.166419	-0.260762	-0.203249
religiosity_pre_06	0.587933	0.626579	0.755424	0.510713	0.539275	0.538696	0.351648	0.368008	0.344959	-0.094519	-0.0574689	-0.0590726	-0.0335672	-0.0865855	-0.00391209	0.00204603	-0.084549	-0.0948279	-0.0546928	-0.0677748	-0.0298832	-0.0633345	-0.0637024	-0.0452131	-0.0723689	-0.021742	-0.0442374	-0.105742	-0.0219941	-0.037268	-0.0346762	-0.0749258	-0.0129568	-0.12344	-0.320548	-0.163031	-0.366622	-0.1858	-0.315249	-0.129796	-0.292889	-0.252777	-0.173154	-0.126589	-0.252274	-0.276649	-0.206005	-0.278728	-0.231182
religiosity_pre_07	0.481071	0.48848	0.627484	0.439477	0.448517	0.476261	0.279018	0.279077	0.307447	-0.0697589	-0.0537987	-0.051897	-0.0236168	-0.0800474	0.000563971	0.00163216	-0.0704366	-0.0838538	-0.0675176	-0.066448	-0.0550972	-0.0332918	-0.0698012	-0.0629505	-0.047356	-0.0252329	-0.0299269	-0.089119	-0.0342536	-0.0288645	-0.0477874	-0.0763517	-0.0280965	-0.0677785	-0.197699	-0.116886	-0.296816	-0.128568	-0.224653	-0.0770395	-0.252357	-0.155312	-0.0712745	-0.0615733	-0.154239	-0.152325	-0.132674	-0.150184	-0.166715
religiosity_pre_08	0.573548	0.592332	0.736139	0.526699	0.542363	0.546584	0.356085	0.371862	0.38364	-0.0807469	-0.0692256	-0.0413841	-0.0125997	-0.0800911	0.00133633	-0.00488192	-0.0607981	-0.0869899	-0.0500972	-0.0589313	-0.0143514	-0.0491616	-0.0407545	-0.0337697	-0.0599528	-0.00233312	-0.0669158	-0.0971312	-0.0246763	-0.0276579	-0.0209354	-0.0562848	-0.00483528	-0.121573	-0.343562	-0.156851	-0.31584	-0.16955	-0.306981	-0.140997	-0.240069	-0.261143	-0.151912	-0.129984	-0.247882	-0.274326	-0.177297	-0.292048	-0.211553
religiosity_pre_09	0.35877	0.351046	0.428048	0.303961	0.304353	0.331036	0.209812	0.21764	0.216183	-0.0164047	-0.0647488	-0.0256104	-0.0348467	-0.0172732	-0.0176405	0.0210782	-0.0277788	-0.0369321	-0.0329886	-0.052187	-0.0115038	-0.0472992	-0.0174263	-0.0291006	-0.0287465	-0.0183749	-0.0518008	-0.066292	-0.0219016	-0.0111322	-0.00828323	-0.0451104	0.00289709	-0.0655022	-0.204131	-0.107379	-0.208391	-0.128142	-0.182039	-0.0558477	-0.160184	-0.11732	-0.0918514	-0.0672509	-0.15073	-0.179386	-0.098195	-0.180909	-0.123375
[truncated: 17 more columns]
